# Supplementary material for: Prevalence, drug resistance, and genotypic diversity of the RDRio subfamily of Mycobacterium tuberculosis in Ecuador: a retrospective analysis for years 2012–2016
Source: Front Public Health. 2024 Apr 4;12:1337357. doi: 10.3389/fpubh.2024.1337357 (PMC11060180; doi:10.3389/fpubh.2024.1337357)
Supplement: Supplementary file 1 [file Data_Sheet_1.xlsx]

## Sheet: Hoja1
Supplementary Data. 24-loci MIRU-VNTR and Spoligotyping data of isolates identified as RDRio by multiplex PCR
		24-loci MIRU-VNTR																								SPOLIGOTYPING	Lineage			Antibiotic Resistance(Resistant=1, Sensitive=0)
ID	PROVINCE	154	424	577	580	802	960	1644	1955	2059	2163	2165	2347	2401	2461	2531	2687	2996	3007	3171	3192	3690	4052	4156	4348	Octal	miruvntr+	SITVIT2	SpolDB4	H	R	S	E	Z
ECU33	ESM	1	2	4	2	5	1	3	3	2	2	2	4	1	2	6	1	6	3	3	2	2	0	3	2	777777607760771	LAM	42	LAM9	1	1	0	0	0
ECU195	GYS	2	2	4	2	1	4	2	3	2	2	2	4	1	2	6	1	6	3	3	3	2	8	1	2	776777607760771	LAM	1708	LAM9	0	0	0	0	0
ECU196	GYS	0	0	3	2	1	1	4	3	-	3	2	3	5	1	6	0	6	1	3	2	2	7	0	0	776777607760770	LAM	-	-	0	0	0	0	0
ECU197	GYS	0	0	3	2	1	1	2(+3)	3	-	5	1	3	5	1	6	0	3	1	3	2	2	7	4	0	677777607760771	LAM	20	LAM1	0	0	0	0	0
ECU198	GYS	1	3	4	2	2	3	3	3	2	2	2	4	2	2	6	1	5	2	3	-	2	7	2	2	677777600060771	LAM	-	-	1	1	0	0	0
ECU199	GYS	0	1	3	2	7	1	4	3	-	2	2	4	5	2	7	1	6	2	3(+4)	2	2	5	4	1	777737607560731	LAM	867	LAM5-LAM6	0	0	0	0	0
ECU200	GYS	0	2	3	2	4	1	3	3	-	4	2	3	6	1	6	0	4	1	1	2	1	6	1	0	776177607760731	LAM	130	LAM3	0	0	0	0	0
ECU201	GYS	1	2	3	2	1	1	2(+3)	3	-	3	2	-	5	1	5	1	6	2	3(+4)	2	2	8	-	0	677777600060771	LAM	-	-	1	1	0	0	0
ECU202	GYS	0	0(+1)	3	2	0(+1)	1	2	3	2	4	2	3	5	0	6	0	5	1	-	3	1	4(+5)	1	0	777777207760771	LAM	1277	LAM9	0	0	0	0	0
ECU203	GYS	0	1(+2)	3	2	3	6	3	3	2	4	2	2	6	1	6	1	3	1	1	3	1	6	-	0	776177607760731	LAM	130	LAM3	1	1	0	0	0
ECU204	GYS	1	3	4	2	1	4	2	4	2	4	2	1	1	2	6	1	5	3	2	3	2	0	3	1	675737607760771	LAM	545	LAM2	1	0	1	0	0
ECU205	GYS	0	3(+4)	3(+4)	2	0	6	2	3	-	3	2	3	5	1	5	0	6	2	2	3	2	8	-	1	677777600060771	LAM	-	-	1	1	0	0	0
ECU206	GYS	0	2(+3)	3	2	0	5	2	3	2	3	2	2	5	1	5	0	6	1	3	3	2	7	1	0	677777607660771	LAM	195	LAM1	1	0	0	0	0
ECU384	RIO	0	2(+3)	3	2	0	5	2	3	2	2	1	1	5	1	6	0(+1)	5	1	2	2	2	4	-	0	677737600760771	LAM	-	-	0	0	0	0	0
ECU394	SDT	0	0(+1)	3	2	0	1	2	3	1	3	2	3	5	1	6	0	5	1	2	3	2	1(+2)	1	0	675777207760771	LAM	-	-	0	0	0	0	0
ECU395	SDT	0	0(+1)	3	2	3	1	2(+3)	3	2	2	2	2	5	1	6	0	8	1	2	2	2	5	2	0	777777607760771	LAM	42	LAM9	0	0	0	0	0
ECU405	STE	0	2(+3)	3	2	0(+1)	1	1	2	2	3	1	2	5	0	6	0	4	0	4	3	2	7	1	0	777777607760771	LAM	42	LAM9	1	1	0	0	0
ESM: Esmeraldas, GYS: Guayas, RIO: Los Rios, SDT: Santo Domingo de los Tsáchilas, STE: Santa Elena
